# Supplementary material for: Stratification of the risk of bipolar disorder recurrences in pregnancy and postpartum
Source: Br J Psychiatry. 2018 Sep;213(3):542–7. doi: 10.1192/bjp.2018.92 (PMC6429257; doi:10.1192/bjp.2018.92)
Supplement: Supplementary file 1 [file S0007125018000922sup.zip]

Archive with 2 entries (2 files):
- S0007125018000922sup001.docx
- S0007125018000922sup002.xlsx
