# Supplementary material for: Stratification of the risk of bipolar disorder recurrences in pregnancy and postpartum
Source: Br J Psychiatry. 2018 Sep;213(3):542–7. doi: 10.1192/bjp.2018.92 (PMC6429257; doi:10.1192/bjp.2018.92)
Supplement: Supplementary file 1 [file S0007125018000922sup.zip › S0007125018000922sup002.xlsx]

## Sheet: ST 1
RECRUITMENT	NON-SYSTEMATIC	N=630	SYSTEMATIC	N=207
	Median	Range	Median	Range	p value
Age at interview	49	19-85	49	24-79	0.2782
Age of onset	19	4-48	18	7-47	0.5734
Number of deliveries	2	2-6	2	2-7	0.06664
	N	%	N	%
Psychiaric outcome first pregnancy					0.8024
Depression	237	37.6	79	38.2
Affective Psychosis	114	18.1	41	19.8
Lifetime diagnosis					0.0001
Bipolar I disorder	389	61.7	143	69.1
Bipolar II disorder	214	34.0	44	21.2
Bipolar disorder NOS	20	3.2	6	2.9
Schizo-affective bipolar disorder	7	1.1	14	6.8
